# Supplementary material for: An improved pig reference genome sequence to enable pig genetics and genomics research
Source: Gigascience. 2020 Jun 16;9(6):giaa051. doi: 10.1093/gigascience/giaa051 (PMC7448572; doi:10.1093/gigascience/giaa051)
Supplement: giaa051_Supplemental_Files [file giaa051_supplemental_files.zip]

Archive with 2 entries (2 files):
- Pig_genomes_suppl_10062020.pdf
- TableS11_Pig_strains_annotate.xlsx
